# Supplementary material for: The Combination of Chitosan-Based Biomaterial and Cellular Therapy for Successful Treatment of Diabetic Foot—Pilot Study
Source: Int J Mol Sci. 2024 Aug 1;25(15):8388. doi: 10.3390/ijms25158388 (PMC11313444; doi:10.3390/ijms25158388)
Supplement: Supplementary file 1 [file ijms-25-08388-s001.zip]

Archive with 1 entries (1 files):
- ijms-3102373-supplementary.pdf
